# Supplementary material for: Peritrichs (Ciliophora, Peritrichia) in the Danube: Keystone Organisms in the Formation of Diverse Protist Biofilms
Source: Environ Microbiol Rep. 2025 Oct 15;17(5):e70215. doi: 10.1111/1758-2229.70215 (PMC12527821; doi:10.1111/1758-2229.70215)
Supplement: Supplementary file 7 — Table S3: Abundance of all taxa over time, categorised by functional groups. Taxa were assigned to functional groups based on the cited literature. Peritrichs were quantified by zooid counts, and functional groups were defined according to protist trophic traits and spatial positioning within the biofilm. [file EMI4-17-e70215-s006.xlsx]

## Sheet: Functional groups
			Functional groups				Winter											Spring							Summer
Phylum	Subclass	TAXON	Position (Glass / peritr.-Attached / Swimming)	Feeding on peritrichs (N=no; F=yes)	References for trophic position*	Colonization day	Dec-Jan-21	Feb-Mar-21	Nov-21	Dec-Jan-22	Jan-Feb-22	Mar-22	Nov-23	Sum	Average	SE		Apr-May-21	May-Jun-21	Apr-May-22	Sum	Average	SE		Jul-Aug-21	Sep-Oct-21	Jun-Jul-22	Jul-Aug-22	Sum	Average	SE
Ciliophora	Peritrichia	Apocarchesium arndti	G	N	Becz and Török, 2023	1	0	0	0	0	0	0	0	0	0	0		0	0	0	0	0	0		0	0	0	0	0	0	0
						3	0	0	0	0	0	0	0	0	0	0		0	0	0	0	0	0		0	0	0	0	0	0	0
						6	0	0	0	0	0	0	0	0	0	0		0	0	0	0	0	0		0	0	0	0	0	0	0
						11	0	0	0	0	0	0	0	0	0	0		0	0	0	0	0	0		7.67	0	0	0	7.67	1.9175	1.9175
						28	0	0	0	0	0	0	0	0	0	0		0	0	0	0	0	0		19.75	14.25	0	10	44	11	4.17458
						Sum	0	0	0	0	0	0	0	0	0	0		0	0	0	0	0	0		27.42	14.25	0	10	51.67	12.9175	5.68237
		Campanella umbellaria	G	N	Foissner et al., 1992	1	0	0	0.33	0	0	0	0	0.33	0.0471429	0.0471429		0.17	0	0.08	0.25	0.0833333	0.0491031		0	0	0	0	0	0	0
						3	0	0	0.75	0.08	0	0	0	0.83	0.118571	0.10584		0	0.08	0.08	0.16	0.0533333	0.0266667		0	0	0	0	0	0	0
						6	0	0	1.42	0.42	0.08	0.17	0.08	2.17	0.31	0.192836		0.67	0	0.33	1	0.333333	0.19342		0.08	0	0.08	0	0.16	0.04	0.023094
						11	0	0.08	12.42	2.42	0.5	0.83	1.92	18.17	2.59571	1.67318		6.42	1.92	4.08	12.42	4.14	1.29938		0	0.25	0	0	0.25	0.0625	0.0625
						28	3.25	7.75	19.33	18.25	1.17	21	6.08	76.83	10.9757	3.13736		0.25	0.58	1.67	2.5	0.833333	0.429043		0	4.75	0	0.42	5.17	1.2925	1.15674
						Sum	3.25	7.83	34.25	21.17	1.75	22	8.08	98.33	14.0471	4.53609		7.51	2.58	6.24	16.33	5.44333	1.47786		0.08	5	0.08	0.42	5.58	1.395	1.20434
		Carchesium polypinum	G	N	Foissner et al., 1992	1	0	1.25	0.83	0.5	0.17	0	1	3.75	0.535714	0.190324		5.08	0.5	1	6.58	2.19333	1.45053		0	0	0.08	16.83	16.91	4.2275	4.20088
						3	0.17	2.67	22.83	5.83	0.42	0.08	4.5	36.5	5.21429	3.05687		15.5	1.5	8.17	25.17	8.39	4.04295		6.83	0.67	3.67	6.67	17.84	4.46	1.45743
						6	1.75	3	77.42	8.42	1.33	0.92	8.92	101.76	14.5371	10.5556		10.08	12.5	14.33	36.91	12.3033	1.2308		6.33	0.08	2.33	0	8.74	2.185	1.48344
						11	3.13	0.5	343.08	15.83	2.5	5.58	31.92	402.54	57.5057	47.7774		32.5	40.83	32.5	105.83	35.2767	2.77667		0.33	0.17	3.5	0.75	4.75	1.1875	0.780474
						28	44	0.08	15.58	17.25	15.67	145.92	0.83	239.33	34.19	19.4156		2	5.25	0	7.25	2.41667	1.5298		6.75	1	2.83	10.92	21.5	5.375	2.20332
						Sum	49.05	7.5	459.74	47.83	20.09	152.5	47.17	783.88	111.983	60.5952		65.16	60.58	56	181.74	60.58	2.64426		20.24	1.92	12.41	35.17	69.74	17.435	7.00217
		Colonial peritrich	G	N	Foissner et al., 1992	1	0	0	0	0	0	0	0	0	0	0		0	0	0	0	0	0		0.17	0	0.17	0	0.34	0.085	0.0490748
						3	0	0	0	0	0	0.17	0	0.17	0.0242857	0.0242857		0	0.17	0	0.17	0.0566667	0.0566667		0	0	0	1.67	1.67	0.4175	0.4175
						6	0	0	0	0	0.17	0.17	0	0.34	0.0485714	0.0313527		0.25	0.08	0	0.33	0.11	0.0737111		0.33	0	1.17	7.17	8.67	2.1675	1.68559
						11	0	0	0	0.08	0	0.42	0	0.5	0.0714286	0.059178		1.08	4.92	0.42	6.42	2.14	1.403		0.08	0	0	2.17	2.25	0.5625	0.536165
						28	0	0	0	0.67	0	0	0.25	0.92	0.131429	0.0964224		0.33	0.33	0.33	0.99	0.33	0		0.67	0	1.42	0.17	2.26	0.565	0.318499
						Sum	0	0	0	0.75	0.17	0.76	0.25	1.93	0.275714	0.129041		1.66	5.5	0.75	7.91	2.63667	1.45557		1.25	0	2.76	11.18	15.19	3.7975	2.52469
		Cothurnia annulata	A	N	Foissner et al., 1992	1	0	0	0	0	0	0	0	0	0	0		0	0	0	0	0	0		0	0	0	0	0	0	0
						3	0	0	0.08	0	0	0	0	0.08	0.0114286	0.0114286		0.08	0	0	0.08	0.0266667	0.0266667		0	0	0	0.42	0.42	0.105	0.105
						6	0	0	0.17	0	0	0	0	0.17	0.0242857	0.0242857		0.33	0.42	0.08	0.83	0.276667	0.101708		0.5	0	0.25	0.42	1.17	0.2925	0.110557
						11	0	0	1.58	0	0	0	0	1.58	0.225714	0.225714		0.94	3.67	1.58	6.19	2.06333	0.824304		0	0.08	0.33	1.5	1.91	0.4775	0.348003
						28	0	0	0	0	0	0.17	0.25	0.42	0.06	0.0397013		2.83	0	0.67	3.5	1.16667	0.853861		1.08	0.08	0.08	0.08	1.32	0.33	0.25
						Sum	0	0	1.83	0	0	0.17	0.25	2.25	0.321429	0.254347		4.18	4.09	2.33	10.6	3.53333	0.602227		1.58	0.16	0.66	2.42	4.82	1.205	0.500491
		Cothurnia sp2.	A	N	Foissner et al., 1992	1	0	0	0	0	0	0	0	0	0	0		0	0	0	0	0	0		0	0	0	0	0	0	0
						3	0	0	0	0	0	0	0	0	0	0		0	0	0	0	0	0		0	0	0	0	0	0	0
						6	0	0	0	0	0	0	0	0	0	0		0	0	0	0	0	0		0	0	0	0	0	0	0
						11	0	0	0	0	0	0	0	0	0	0		0	0	0	0	0	0		0	0	0	0	0	0	0
						28	0	0	0	0	0	0	0	0	0	0		0	0	0	0	0	0		0	0	0.08	0	0.08	0.02	0.02
						Sum	0	0	0	0	0	0	0	0	0	0		0	0	0	0	0	0		0	0	0.08	0	0.08	0.02	0.02
		Epistylis entzii	G	N	Foissner et al., 1992	1	0	0	0	0	0	0	0	0	0	0		0	0	0	0	0	0		0	0	0	0	0	0	0
						3	0	0	0	0	0	0	0	0	0	0		0	0	0	0	0	0		0	0	0	0.5	0.5	0.125	0.125
						6	0	0.17	0	0	0	0	0	0.17	0.0242857	0.0242857		0	0	0.5	0.5	0.166667	0.166667		0.42	0	0	0	0.42	0.105	0.105
						11	0	0.25	0	0	0	0	0	0.25	0.0357143	0.0357143		0	0	0	0	0	0		0	0	0	0	0	0	0
						28	0	0	0	0	0.25	0	0	0.25	0.0357143	0.0357143		0	0	0	0	0	0		0	0	0	0	0	0	0
						Sum	0	0.42	0	0	0.25	0	0	0.67	0.0957143	0.0645076		0	0	0.5	0.5	0.166667	0.166667		0.42	0	0	0.5	0.92	0.23	0.133791
		Epistylis epibioticum	A	N	Foissner, 2016	1	0	0	0	0	0	0	0	0	0	0		0	0	0	0	0	0		0	0	0	0	0	0	0
						3	0	0	0	0	0	0	0	0	0	0		0	0	0	0	0	0		0	0	0	1.08	1.08	0.27	0.27
						6	0	0	0	0	0	0	0	0	0	0		0	0	0	0	0	0		0	0	0	6	6	1.5	1.5
						11	0	0	0	0	0	0	0	0	0	0		0	0	0	0	0	0		0	0	0	2.17	2.17	0.5425	0.5425
						28	0	0	0	0	0	0	0	0	0	0		0	0	0	0	0	0		0.17	0	0.17	0.75	1.09	0.2725	0.164133
						Sum	0	0	0	0	0	0	0	0	0	0		0	0	0	0	0	0		0.17	0	0.17	10	10.34	2.585	2.47199
		Epistylis chrysemydis	G	N	Foissner et al., 1992	1	0	0	0	0	0	0	0	0	0	0		0	0	0	0	0	0		0	0	0	0	0	0	0
						3	0	0	0	0	0	0	0	0	0	0		0	0	0	0	0	0		0	0	0	0	0	0	0
						6	0	0	0	0	0	0	0	0	0	0		0	0	0	0	0	0		0	0	0	7.42	7.42	1.855	1.855
						11	0	0	0	0	0	0	0	0	0	0		0	0	0	0	0	0		0	0	0	3.17	3.17	0.7925	0.7925
						28	0	0	0	0	0	0	0	0	0	0		0	0	0	0	0	0		0	0	5.92	0	5.92	1.48	1.48
						Sum	0	0	0	0	0	0	0	0	0	0		0	0	0	0	0	0		0	0	5.92	10.59	16.51	4.1275	2.5666
		Epistylis hentscheli	G	N	Foissner et al., 1992	1	0	0	0.25	0	0	0	0.25	0.5	0.0714286	0.0461069		0	1.25	0	1.25	0.416667	0.416667		2.5	0.25	8.33	38.5	49.58	12.395	8.86664
						3	0	0	1.25	0	0	0	1.25	2.5	0.357143	0.230535		0	6.08	5.92	12	4	2.00053		21.83	0.75	23.17	122	167.75	41.9375	27.1768
						6	0.08	0	2.75	0.08	0	0.17	1.5	4.58	0.654286	0.404074		1.42	32.58	12.25	46.25	15.4167	9.1334		42.83	1	46.75	9.25	99.83	24.9575	11.6011
						11	0	0	18.92	0.08	0	0.33	4.42	23.75	3.39286	2.65938		3.58	69.33	133.42	206.33	68.7767	37.4826		0.5	6.25	2.58	56.83	66.16	16.54	13.4825
						28	0	0	14.83	0	0	0.08	11.42	26.33	3.76143	2.44615		90.25	24.75	1.33	116.33	38.7767	26.6098		29.33	10.08	6.08	24	69.49	17.3725	5.53479
						Sum	0.08	0	38	0.16	0	0.58	18.84	57.66	8.23714	5.61537		95.25	133.99	152.92	382.16	127.387	16.9721		96.99	18.33	86.91	250.58	452.81	113.202	49.0132
		Epistylis plicatilis	G	N	Foissner et al., 1992	1	0	0	0	0	0	0	0	0	0	0		0	0	0	0	0	0		0	0	0	0.42	0.42	0.105	0.105
						3	0	0	0	0	0	0	0	0	0	0		0.33	0	0	0.33	0.11	0.11		2.83	0	0	4.17	7	1.75	1.04673
						6	0	0	0	0	0	0	0	0	0	0		0.17	0	0	0.17	0.0566667	0.0566667		3.08	0	2.08	1.92	7.08	1.77	0.643402
						11	0.25	0	0	0	0	0	0	0.25	0.0357143	0.0357143		0.17	9.67	0	9.84	3.28	3.19538		1.08	0	5	9.33	15.41	3.8525	2.11834
						28	0	0	0	0	0	0	0	0	0	0		6.58	0	0	6.58	2.19333	2.19333		1.83	0	1.67	3.83	7.33	1.8325	0.783926
						Sum	0.25	0	0	0	0	0	0	0.25	0.0357143	0.0357143		7.25	9.67	0	16.92	5.64	2.90524		8.82	0	8.75	19.67	37.24	9.31	4.02657
		Epistylis sp.	G	N	Foissner et al., 1992	1	0	0	0	0	0	0	0	0	0	0		0	0	0	0	0	0		0	0	0	0	0	0	0
						3	0	0	0	0	0	0	0	0	0	0		0	0	0	0	0	0		0	0	0	3.5	3.5	0.875	0.875
						6	0	0	0.17	0	0	0	0	0.17	0.0242857	0.0242857		0	0.33	0.17	0.5	0.166667	0.0952774		2.67	0	0	5.59	8.26	2.065	1.33292
						11	1	0	0	0	0	0	0	1	0.142857	0.142857		0	0.17	0	0.17	0.0566667	0.0566667		0	0	0.33	6.42	6.75	1.6875	1.57942
						28	0	0	0	0	0	0	0	0	0	0		1.83	0	0.42	2.25	0.75	0.553444		0.17	0.17	0.25	5.25	5.84	1.46	1.26347
						Sum	1	0	0.17	0	0	0	0	1.17	0.167143	0.14086		1.83	0.5	0.59	2.92	0.973333	0.429121		2.84	0.17	0.58	20.76	24.35	6.0875	4.92593
		Epistylis sp2.	G	N	Foissner et al., 1992	1	0	0	0	0	0	0	0	0	0	0		0	0	0	0	0	0		0	0	0	0	0	0	0
						3	0	0	0	0	0	0	0	0	0	0		0	0	0	0	0	0		0	0	0	0	0	0	0
						6	0	0	0	0	0	0	0	0	0	0		0	0	0	0	0	0		0	0	0	2.58	2.58	0.645	0.645
						11	0	0	0	0	0	0	0	0	0	0		0	0	0	0	0	0		0	0	0	0	0	0	0
						28	0	0	0	0	0	0	0	0	0	0		0	0	0	0	0	0		0	0	0	0	0	0	0
						Sum	0	0	0	0	0	0	0	0	0	0		0	0	0	0	0	0		0	0	0	2.58	2.58	0.645	0.645
		Opercularia nutans	G	N	Foissner et al., 1992	1	0	0	0	0	0	0	0	0	0	0		0	0	0	0	0	0		0	0	0	0	0	0	0
						3	0	0	0	0	0	0	0	0	0	0		0	0	0	0	0	0		0	0	0	0	0	0	0
						6	0	0	0	0	0	0	0	0	0	0		0.17	0	0.08	0.25	0.0833333	0.0491031		0	0	0	0	0	0	0
						11	0	0	0	0	0	0	0	0	0	0		8.47	1.83	0.83	11.13	3.71	2.39744		0	0	0	0.33	0.33	0.0825	0.0825
						28	0	0	0.67	0	0	5.83	0	6.5	0.928571	0.822338		4.08	0.5	7	11.58	3.86	1.87961		0	0	0.17	0	0.17	0.0425	0.0425
						Sum	0	0	0.67	0	0	5.83	0	6.5	0.928571	0.822338		12.72	2.33	7.91	22.96	7.65333	3.00208		0	0	0.17	0.33	0.5	0.125	0.0792149
		Opercularia sp.	G	N	Foissner et al., 1992	1	0	0	0	0	0	0	0	0	0	0		0	0	0	0	0	0		0	0	0	0	0	0	0
						3	0	0	0	0	0	0	0	0	0	0		0	0	0.08	0.08	0.0266667	0.0266667		0	0	0	0	0	0	0
						6	0	0	0	0	0	0	0	0	0	0		0	0	0	0	0	0		0	0	0	0.5	0.5	0.125	0.125
						11	0.13	0	0	0	0	0	0	0.13	0.0185714	0.0185714		0	0	0	0	0	0		0.17	0	0	1.33	1.5	0.375	0.320845
						28	0	0	0	0	0	0	0	0	0	0		0	0	0.75	0.75	0.25	0.25		0.25	0	0.08	0.08	0.41	0.1025	0.0526585
						Sum	0.13	0	0	0	0	0	0	0.13	0.0185714	0.0185714		0	0	0.83	0.83	0.276667	0.276667		0.42	0	0.08	1.91	2.41	0.6025	0.445241
		Pyxicola sp.	A	N	Foissner et al., 1992	1	0	0	0	0	0	0	0	0	0	0		0	0	0	0	0	0		0	0	0	0	0	0	0
						3	0	0	0	0	0	0	0	0	0	0		0	0	0	0	0	0		0	0	0	0	0	0	0
						6	0	0	0	0	0	0	0	0	0	0		0	0	0	0	0	0		0	0	0	0	0	0	0
						11	0	0	0	0	0	0	0	0	0	0		0	0	0	0	0	0		0	0	0	0	0	0	0
						28	0	0	0	0	0	0	0	0	0	0		0	0	0	0	0	0		0	0	0.08	0	0.08	0.02	0.02
						Sum	0	0	0	0	0	0	0	0	0	0		0	0	0	0	0	0		0	0	0.08	0	0.08	0.02	0.02
		Stalks	G	N	Foissner et al., 1992	1	0	0.58	0.17	0.25	0	0	0.83	1.83	0.261429	0.123277		0.58	0.08	0.17	0.83	0.276667	0.153876		0.08	0	0.58	1.42	2.08	0.52	0.326292
						3	0	1	1.42	0.42	0.08	0	0.92	3.84	0.548571	0.214869		2.75	0.25	2.75	5.75	1.91667	0.833333		0.83	0	2.17	9.17	12.17	3.0425	2.09084
						6	0.08	3	4.75	0.5	0.17	0	1.42	9.92	1.41714	0.686713		9.42	1	1.92	12.34	4.11333	2.66659		3.42	0	5.75	1.58	10.75	2.6875	1.23709
						11	1	5.25	9.42	4.67	0.33	0.33	2.92	23.92	3.41714	1.25465		10.64	7.5	3.5	21.64	7.21333	2.06612		0.5	0	2.42	7.25	10.17	2.5425	1.65357
						28	0	1.33	11.33	5.08	0.58	12.83	0.92	32.07	4.58143	2.04013		7	0.33	4.17	11.5	3.83333	1.93281		1.92	0.58	1.08	3	6.58	1.645	0.529552
						Sum	1.08	11.16	27.09	10.92	1.16	13.16	7.01	71.58	10.2257	3.34714		30.39	9.16	12.51	52.06	17.3533	6.58968		6.75	0.58	12	22.42	41.75	10.4375	4.62592
		Vorticella convallaria	A	N	Foissner et al., 1992	1	0	0	0.08	0	0	0	0	0.08	0.0114286	0.0114286		2.42	0	0	2.42	0.806667	0.806667		0.17	0	0.08	0.25	0.5	0.125	0.0542371
						3	0	0	0	0	0	0	0	0	0	0		10.75	0.17	1.83	12.75	4.25	3.28514		0.08	0.08	0.33	2.08	2.57	0.6425	0.482776
						6	0	0	1.5	0.33	0	0.25	0	2.08	0.297143	0.207212		4.92	5.08	4.08	14.08	4.69333	0.310125		0.83	0	0.67	0.5	2	0.5	0.179768
						11	0	0	6.25	0.83	0	0.5	0.17	7.75	1.10714	0.865337		9.86	18.25	8.92	37.03	12.3433	2.96577		0	0.33	1.83	11.17	13.33	3.3325	2.64267
						28	0	0	0.67	3.08	0.58	10.83	0.08	15.24	2.17714	1.49911		6.75	0.42	0.92	8.09	2.69667	2.0318		2.92	4.33	4.42	1.42	13.09	3.2725	0.706581
						Sum	0	0	8.5	4.24	0.58	11.58	0.25	25.15	3.59286	1.78861		34.7	23.92	15.75	74.37	24.79	5.48766		4	4.74	7.33	15.42	31.49	7.8725	2.61515
		Vorticella sp2.	A	N	Foissner et al., 1992	1	0	0	0	0	0	0	0	0	0	0		0	0	0	0	0	0		0	0	0	0	0	0	0
						3	0	0	0	0	0	0	0	0	0	0		0	0	0	0	0	0		0	0	0	0	0	0	0
						6	0	0	0	0	0	0	0	0	0	0		0	0	0	0	0	0		0	0	0	0	0	0	0
						11	0	0	0	0	0	0	0	0	0	0		0	0	0	0	0	0		0	0	0	0	0	0	0
						28	0	0	0	0	0	0	0	0	0	0		0	0	0.08	0.08	0.0266667	0.0266667		0	0	0	0	0	0	0
						Sum	0	0	0	0	0	0	0	0	0	0		0	0	0.08	0.08	0.0266667	0.0266667		0	0	0	0	0	0	0
		Zoothamnium arbuscula	G	N	Foissner et al., 1992	1	0	0	0	0	0	0	0	0	0	0		0	0	0	0	0	0		0	0	0	0	0	0	0
						3	0	0	0	0	0	0	0	0	0	0		0	0	0	0	0	0		0	0	0	0	0	0	0
						6	0	0	0	0	0	0	0	0	0	0		0	19.33	0	19.33	6.44333	6.44333		0	0	0	0	0	0	0
						11	0	0	0	0	0	0	0.08	0.08	0.0114286	0.0114286		0	9.25	0	9.25	3.08333	3.08333		0	0	0	0	0	0	0
						28	0	0	0	0	1.75	0	0	1.75	0.25	0.25		0	0	0	0	0	0		0	14.17	0	0	14.17	3.5425	3.5425
						Sum	0	0	0	0	1.75	0	0.08	1.83	0.261429	0.248351		0	28.58	0	28.58	9.52667	9.52667		0	14.17	0	0	14.17	3.5425	3.5425
		Zoothamnium kentii	G	N	Foissner et al., 1992	1	0	0	0.42	0.08	0	0	0.08	0.58	0.0828571	0.0579702		1.67	0	1.75	3.42	1.14	0.570468		0	0	0	0	0	0	0
						3	0	0.17	0.67	0.58	0.08	0	0	1.5	0.214286	0.109019		5.92	0	7.92	13.84	4.61333	2.37782		0.75	0	0.75	0.83	2.33	0.5825	0.19508
						6	0	0.08	12.5	0.5	0	1.5	0	14.58	2.08286	1.74839		11.5	3.33	58.67	73.5	24.5	17.247		17.17	0.33	1.58	1.08	20.16	5.04	4.05148
						11	0	0.08	31.17	0.67	0.42	2.58	0.33	35.25	5.03571	4.36833		134.33	71.33	153.67	359.33	119.777	24.8584		8.42	2.17	5	3.25	18.84	4.71	1.36722
						28	0	0.17	2.17	4.75	10.5	50.92	3.25	71.76	10.2514	6.90982		276.5	18.5	5.83	300.83	100.277	88.1875		9	3.92	14.58	3.08	30.58	7.645	2.65589
						Sum	0	0.5	46.93	6.58	11	55	3.66	123.67	17.6671	8.75659		429.92	93.16	227.84	750.92	250.307	97.8611		35.34	6.42	21.91	8.24	71.91	17.9775	6.74114
		Zoothamnium sp.	G	N	Foissner et al., 1992	1	0	0	0	0	0	0	0	0	0	0		0	0	0	0	0	0		0	0.33	0	6.33	6.66	1.665	1.55694
						3	0	0	0	0	0	0	0	0	0	0		0.17	0	0	0.17	0.0566667	0.0566667		9.58	3.83	0.33	18.75	32.49	8.1225	4.02302
						6	0	0	0.33	0.17	0	0	0	0.5	0.0714286	0.0493012		0	0.83	3	3.83	1.27667	0.894359		60.25	3.92	6.42	37.08	107.67	26.9175	13.4269
						11	0	0	1.67	0	0	0	0.25	1.92	0.274286	0.235269		0	11.25	5.17	16.42	5.47333	3.25113		9.42	31.17	9.08	74.83	124.5	31.125	15.4575
						28	0	0.58	0	0	0.5	89.83	0	90.91	12.9871	12.8075		10.92	0.92	10.75	22.59	7.53	3.30536		95.08	42.92	30.58	62.17	230.75	57.6875	14.057
						Sum	0	0.58	2	0.17	0.5	89.83	0.25	93.33	13.3329	12.752		11.09	13	18.92	43.01	14.3367	2.35706		174.33	82.17	46.41	199.16	502.07	125.517	36.4496
		Zoothamnium simplex	G	N	Foissner et al., 1992	1	0	0	0	0	0	0	0	0	0	0		0	0	0	0	0	0		0	0	0	0	0	0	0
						3	0	0	0	0	0	0	0	0	0	0		0	0	0	0	0	0		0	0	0	0.5	0.5	0.125	0.125
						6	0	0	0	0	0	0	0	0	0	0		0	0	0	0	0	0		0.75	0	0	0	0.75	0.1875	0.1875
						11	0	0	0	0	0	0	0	0	0	0		3.69	0	0.67	4.36	1.45333	1.13494		1.08	0	0.17	0.67	1.92	0.48	0.245391
						28	0	0	0	0.33	0	1.75	0	2.08	0.297143	0.246564		2	0.67	0.42	3.09	1.03	0.49034		1.17	1.58	0.83	0	3.58	0.895	0.335423
						Sum	0	0	0	0.33	0	1.75	0	2.08	0.297143	0.246564		5.69	0.67	1.09	7.45	2.48333	1.60791		3	1.58	1	1.17	6.75	1.6875	0.454118
	Cyrtophoria	Trochilia sp.	A	N	Foissner et al., 1991	1	0	0	0	0	0	0	0	0	0	0		0	0	0	0	0	0		0	0	0	0	0	0	0
						3	0	0	0	0	0	0	0	0	0	0		0	0	0	0	0	0		0	0	0	0	0	0	0
						6	0	0	0	0	0	0	0	0	0	0		0	0	0	0	0	0		0	0	0	0	0	0	0
						11	0	0	0	0	0	0	0	0	0	0		0	0	0	0	0	0		0	0	0	0.08	0.08	0.02	0.02
						28	0	0	0	0	0	0	0	0	0	0		0	0	0	0	0	0		0	0	0	0	0	0	0
						Sum	0	0	0	0	0	0	0	0	0	0		0	0	0	0	0	0		0	0	0	0.08	0.08	0.02	0.02
	Suctoria	Podophrya sp.	A	F	Foissner et al., 1991	1	0	0	0	0	0	0	0	0	0	0		0	0	0	0	0	0		0	0	0	0	0	0	0
						3	0	0	0	0	0	0	0	0	0	0		0	0	0	0	0	0		0	0	0	0	0	0	0
						6	0	0	0	0	0	0	0	0	0	0		0.08	0	0	0.08	0.0266667	0.0266667		0	0	0	0	0	0	0
						11	0	0	0.08	0	0	0	0	0.08	0.0114286	0.0114286		0	0	0	0	0	0		0	0	0	0	0	0	0
						28	0	0	0	0	0	0	0	0	0	0		0	0	0	0	0	0		0	0	0	0	0	0	0
						Sum	0	0	0.08	0	0	0	0	0.08	0.0114286	0.0114286		0.08	0	0	0.08	0.0266667	0.0266667		0	0	0	0	0	0	0
		Pseudogemmides parasitica	A	F	Foissner et al., 1991	1	0	0	0	0	0	0	0	0	0	0		0	0	0	0	0	0		0	0	0	0	0	0	0
						3	0	0	0	0	0	0	0	0	0	0		0.17	0	0	0.17	0.0566667	0.0566667		0	0	0	0	0	0	0
						6	0	0	0	0	0	0	0	0	0	0		0	0	0	0	0	0		0	0	0	0	0	0	0
						11	0	0	0	0	0	0	0	0	0	0		0	0	0	0	0	0		0	0	0	0	0	0	0
						28	0	0	0	0	0	7.33	0	7.33	1.04714	1.04714		0	0	0	0	0	0		0	0.67	0	0.08	0.75	0.1875	0.161935
						Sum	0	0	0	0	0	7.33	0	7.33	1.04714	1.04714		0.17	0	0	0.17	0.0566667	0.0566667		0	0.67	0	0.08	0.75	0.1875	0.161935
		Tokophrya carchesii	A	F	Foissner et al., 1991	1	0	0	0	0	0	0	0	0	0	0		0	0	0	0	0	0		0	0	0	0	0	0	0
						3	0	0	0	0	0	0	0	0	0	0		0.08	0	0	0.08	0.0266667	0.0266667		0	0	0	0	0	0	0
						6	0	0	0	0	0	0	0	0	0	0		0	0	0	0	0	0		0	0	0	0	0	0	0
						11	0	0	0	0	0	0	0	0	0	0		0	0	0	0	0	0		0	0	0	0	0	0	0
						28	0	0	0	0	0	0	0	0	0	0		0	0	0	0	0	0		0	0	0	0	0	0	0
						Sum	0	0	0	0	0	0	0	0	0	0		0.08	0	0	0.08	0.0266667	0.0266667		0	0	0	0	0	0	0
		Tokophrya quadripartita	A	N	Foissner et al., 1991	1	0	0	0	0	0	0	0	0	0	0		0	0	0	0	0	0		0	0	0	0.08	0.08	0.02	0.02
						3	0	0	0	0	0	0	0	0	0	0		0	0	0	0	0	0		0	0	0	0.5	0.5	0.125	0.125
						6	0	0	0	0	0	0	0	0	0	0		0	0	0	0	0	0		0	0	0	0	0	0	0
						11	0	0	0	0	0	0	0	0	0	0		0	0	0	0	0	0		0	0	0	0.33	0.33	0.0825	0.0825
						28	0	0	0	0	0	0	0	0	0	0		0	0	0	0	0	0		0	0	0	0	0	0	0
						Sum	0	0	0	0	0	0	0	0	0	0		0	0	0	0	0	0		0	0	0	0.91	0.91	0.2275	0.2275
		Trichophrya sp.	A	N	Foissner et al., 1991	1	0	0	0	0	0	0	0	0	0	0		0	0	0	0	0	0		0	0	0	0	0	0	0
						3	0	0	0	0	0	0	0	0	0	0		0	0	0	0	0	0		0	0	0	0	0	0	0
						6	0	0	0	0	0	0	0.08	0.08	0.0114286	0.0114286		0	0	0	0	0	0		0	0	0	0	0	0	0
						11	0	0	0	0	0	0	0	0	0	0		0	0	0	0	0	0		0	0	0	0	0	0	0
						28	0	0	0	0	0	0.08	0	0.08	0.0114286	0.0114286		0	0	0	0	0	0		0	0	0	0	0	0	0
						Sum	0	0	0	0	0	0.08	0.08	0.16	0.0228571	0.0147542		0	0	0	0	0	0		0	0	0	0	0	0	0
		Metacineta sp.	A	N	Foissner et al., 1991	1	0	0	0	0	0	0	0	0	0	0		0	0	0	0	0	0		0	0	0	0	0	0	0
						3	0	0	0	0	0	0	0	0	0	0		0	0	0	0	0	0		0	0	0	0	0	0	0
						6	0	0	0	0	0	0	0	0	0	0		0	0	0	0	0	0		0	0	0	0	0	0	0
						11	0	0	0	0	0	0	0	0	0	0		0.08	0	0.08	0.16	0.0533333	0.0266667		0	0	0	0	0	0	0
						28	0	0	0	0.08	0	0.08	0	0.16	0.0228571	0.0147542		0	0	0	0	0	0		0	0	0	0	0	0	0
						Sum	0	0	0	0.08	0	0.08	0	0.16	0.0228571	0.0147542		0.08	0	0.08	0.16	0.0533333	0.0266667		0	0	0	0	0	0	0
		Suctoria indet.	A	N	Foissner et al., 1991	1	0	0	0	0	0	0	0	0	0	0		0	0	0	0	0	0		0	0	0	0	0	0	0
						3	0	0	0	0	0	0	0	0	0	0		0	0	0	0	0	0		0	0	0	0	0	0	0
						6	0	0	0	0	0	0	0	0	0	0		0	0	0	0	0	0		0	0	0	0	0	0	0
						11	0	0	0	0	0	0	0	0	0	0		0	0	0.08	0.08	0.0266667	0.0266667		0	0	0	0	0	0	0
						28	0	0	0	0	0	0	0	0	0	0		0	0	0	0	0	0		0	0	0	0	0	0	0
						Sum	0	0	0	0	0	0	0	0	0	0		0	0	0.08	0.08	0.0266667	0.0266667		0	0	0	0	0	0	0
	Rhynchodia	Hypocoma sp.	A	F	Chatton and Lwoff, 1950	1	0	0	0	0	0	0	0	0	0	0		0	0	0	0	0	0		0	0	0	0	0	0	0
						3	0	0	0	0	0	0	0	0	0	0		0	0	0	0	0	0		0	0	0	0	0	0	0
						6	0	0	0	0	0	0	0	0	0	0		0	0	0	0	0	0		0	0	0	0	0	0	0
						11	0	0	0	0	0	0	0	0	0	0		0	3	1.17	4.17	1.39	0.872983		0	0	0	0	0	0	0
						28	0	0	0	0	0	0	0	0	0	0		0	0	0	0	0	0		0	0	0	0.83	0.83	0.2075	0.2075
						Sum	0	0	0	0	0	0	0	0	0	0		0	3	1.17	4.17	1.39	0.872983		0	0	0	0.83	0.83	0.2075	0.2075
	Haptoria	Amphileptus carchesii	S	F	Foissner et al.,1995	1	0	0	0	0	0	0	0	0	0	0		0	0	0	0	0	0		0	0	0	0	0	0	0
						3	0	0	0	0	0	0	0	0	0	0		0.17	0	0.08	0.25	0.0833333	0.0491031		0	0	0	0.5	0.5	0.125	0.125
						6	0	0	0	0	0	0	0	0	0	0		0.5	0	0.08	0.58	0.193333	0.155063		0	0	0	0	0	0	0
						11	0	0	1.08	0	0	0	0	1.08	0.154286	0.154286		0.19	0.33	0.33	0.85	0.283333	0.0466667		0	0	0	0	0	0	0
						28	0	0	0.25	0.25	0	0.92	0	1.42	0.202857	0.127554		0	0	0	0	0	0		0	0	0	0	0	0	0
						Sum	0	0	1.33	0.25	0	0.92	0	2.5	0.357143	0.206152		0.86	0.33	0.49	1.68	0.56	0.15695		0	0	0	0.5	0.5	0.125	0.125
		Amphileptus claparedei	S	F	Foissner et al.,1995	1	0	0	0	0	0	0	0	0	0	0		0	0	0	0	0	0		0	0	0	0	0	0	0
						3	0	0.08	0	0	0	0	0	0.08	0.0114286	0.0114286		0	0	0	0	0	0		0	0	0	0.25	0.25	0.0625	0.0625
						6	0	0	0	0	0	0	0	0	0	0		0	0	0	0	0	0		0	0	0.58	0	0.58	0.145	0.145
						11	0	0	0.08	0	0	0	0	0.08	0.0114286	0.0114286		0	0.08	0	0.08	0.0266667	0.0266667		0	0	0.17	0	0.17	0.0425	0.0425
						28	0	0	0	0	0	0.58	0	0.58	0.0828571	0.0828571		0	0	0	0	0	0		0	0	0	0	0	0	0
						Sum	0	0.08	0.08	0	0	0.58	0	0.74	0.105714	0.0803225		0	0.08	0	0.08	0.0266667	0.0266667		0	0	0.75	0.25	1	0.25	0.176777
		Amphileptus pleurosigma	S	F	Foissner et al.,1995	1	0	0	0	0	0	0	0	0	0	0		0	0	0	0	0	0		0	0	0	0.08	0.08	0.02	0.02
						3	0	0	0	0	0	0	0	0	0	0		0	0	0	0	0	0		0	0	0.08	2.33	2.41	0.6025	0.576142
						6	0.08	0	0	0	0	0	0	0.08	0.0114286	0.0114286		0	0.08	0	0.08	0.0266667	0.0266667		0	0	0	0.5	0.5	0.125	0.125
						11	0.25	0	0.5	0	0	0	0	0.75	0.107143	0.0743452		0	0.42	0	0.42	0.14	0.14		0	0	0	0.08	0.08	0.02	0.02
						28	0	0	0.17	0	0	0.17	0	0.34	0.0485714	0.0313527		0	0.5	0	0.5	0.166667	0.166667		0	0	0	0.08	0.08	0.02	0.02
						Sum	0.33	0	0.67	0	0	0.17	0	1.17	0.167143	0.0965035		0	1	0	1	0.333333	0.333333		0	0	0.08	3.07	3.15	0.7875	0.761067
		Amphileptus procerius	S	F	Foissner et al.,1995	1	0	0	0	0	0	0	0	0	0	0		0	0	0	0	0	0		0	0	0	0	0	0	0
						3	0	0	0	0	0	0	0	0	0	0		0	0	0	0	0	0		0	0	0	0	0	0	0
						6	0	0	0	0	0	0	0	0	0	0		0	0	0	0	0	0		0	0	0	0	0	0	0
						11	0	0	0	0	0	0	0	0	0	0		0	0.58	0	0.58	0.193333	0.193333		0	0	0.25	0	0.25	0.0625	0.0625
						28	0	0.33	0	0.08	0	0.17	0.08	0.66	0.0942857	0.0458703		0	0.67	0	0.67	0.223333	0.223333		0	0	0.25	0	0.25	0.0625	0.0625
						Sum	0	0.33	0	0.08	0	0.17	0.08	0.66	0.0942857	0.0458703		0	1.25	0	1.25	0.416667	0.416667		0	0	0.5	0	0.5	0.125	0.125
		Amphileptus sp.	S	F	Foissner et al.,1995	1	0	0	0	0	0	0	0	0	0	0		0	0	0	0	0	0		0	0	0	0.17	0.17	0.0425	0.0425
						3	0	0	0.08	0	0	0	0	0.08	0.0114286	0.0114286		0.08	0	0	0.08	0.0266667	0.0266667		0	0	0.08	0.92	1	0.25	0.224128
						6	0	0	0	0	0	0.08	0	0.08	0.0114286	0.0114286		0	0	0.08	0.08	0.0266667	0.0266667		0	0	0	0.5	0.5	0.125	0.125
						11	0	0.08	0.67	0	0	0	0	0.75	0.107143	0.0944839		0.42	1	0	1.42	0.473333	0.289904		0	0	0.08	0.33	0.41	0.1025	0.0781425
						28	0	0	0.08	0.42	0.17	0.58	0	1.25	0.178571	0.087951		0.08	0.08	0.08	0.24	0.08	0		0	0	0	0	0	0	0
						Sum	0	0.08	0.83	0.42	0.17	0.66	0	2.16	0.308571	0.126273		0.58	1.08	0.16	1.82	0.606667	0.265916		0	0	0.16	1.92	2.08	0.52	0.468188
		Cysts of Amphileptus sp.	S	F	Foissner et al.,1995	1	0	0	0	0	0	0	0	0	0	0		0	0	0	0	0	0		0	0	0.08	0.25	0.33	0.0825	0.0589315
						3	0	0	0	0	0	0	0	0	0	0		0	0	0	0	0	0		0	0	0.33	0.83	1.16	0.29	0.196087
						6	0	0	0	0	0	0	0	0	0	0		0.08	0	0.08	0.16	0.0533333	0.0266667		0.92	0	2.25	0	3.17	0.7925	0.53203
						11	0	0	0.08	0	0	0	0	0.08	0.0114286	0.0114286		0	0.08	0.17	0.25	0.0833333	0.0491031		0	0	0.25	0	0.25	0.0625	0.0625
						28	0	0	0	0	0	0	0	0	0	0		0.25	0	0	0.25	0.0833333	0.0833333		0.42	0	0	0	0.42	0.105	0.105
						Sum	0	0	0.08	0	0	0	0	0.08	0.0114286	0.0114286		0.33	0.08	0.25	0.66	0.22	0.0737111		1.34	0	2.91	1.08	5.33	1.3325	0.600547
		Dileptus margaritifer	S	F	Foissner et al.,1995	1	0	0	0	0	0	0	0	0	0	0		0	0	0	0	0	0		0	0	0	0	0	0	0
						3	0	0	0	0	0	0	0	0	0	0		0	0	0	0	0	0		0	0	0	0	0	0	0
						6	0	0	0	0	0	0	0	0	0	0		0	0	0	0	0	0		0	0	0	0	0	0	0
						11	0	0	0	0	0	0	0	0	0	0		0	0	0	0	0	0		0	0	0	0	0	0	0
						28	0	0	0	0	0	0.08	0	0.08	0.0114286	0.0114286		0	0	0	0	0	0		0	0	0	0.17	0.17	0.0425	0.0425
						Sum	0	0	0	0	0	0.08	0	0.08	0.0114286	0.0114286		0	0	0	0	0	0		0	0	0	0.17	0.17	0.0425	0.0425
		Enchelyodon sp.	S	F	Foissner et al.,1995	1	0	0	0	0	0	0	0	0	0	0		0	0	0	0	0	0		0	0	0	0	0	0	0
						3	0	0	0	0	0	0	0	0	0	0		0	0	0	0	0	0		0	0	0	0	0	0	0
						6	0	0	0	0	0	0	0	0	0	0		0	0	0	0	0	0		0	0	0	0	0	0	0
						11	0	0	0	0	0	0	0	0	0	0		0	0	0	0	0	0		0	0	0	0.25	0.25	0.0625	0.0625
						28	0	0	0	0	0	0	0	0	0	0		0	0	0.17	0.17	0.0566667	0.0566667		0	0	0	0	0	0	0
						Sum	0	0	0	0	0	0	0	0	0	0		0	0	0.17	0.17	0.0566667	0.0566667		0	0	0	0.25	0.25	0.0625	0.0625
		Haptoria indet.	Unclass.	Unclass.	Foissner et al.,1995	1	0	0	0	0	0	0	0	0	0	0		0	0	0	0	0	0		0	0	0	0	0	0	0
						3	0	0	0	0	0	0	0	0	0	0		0	0	0	0	0	0		0	0	0	0	0	0	0
						6	0	0	0	0	0	0	0	0	0	0		0	0	0	0	0	0		0	0	0	0	0	0	0
						11	0	0	0	0	0	0	0	0	0	0		0	0.08	0	0.08	0.0266667	0.0266667		0	0	0	0	0	0	0
						28	0	0	0	0.08	0	0	0	0.08	0.0114286	0.0114286		0	0	0	0	0	0		0	0	0	0	0	0	0
						Sum	0	0	0	0.08	0	0	0	0.08	0.0114286	0.0114286		0	0.08	0	0.08	0.0266667	0.0266667		0	0	0	0	0	0	0
		Litonotus cygnus	S	F	Foissner et al.,1995	1	0	0	0	0	0	0	0	0	0	0		0	0	0	0	0	0		0	0	0	0	0	0	0
						3	0	0	0	0	0	0	0	0	0	0		0	0	0	0	0	0		0.33	0	0	0.42	0.75	0.1875	0.109801
						6	0	0	0	0	0	0	0	0	0	0		0.17	0	0	0.17	0.0566667	0.0566667		0.75	0	0.08	0.17	1	0.25	0.170245
						11	0	0.08	0.25	0.08	0	0	0.08	0.49	0.07	0.0335942		0	0.25	0	0.25	0.0833333	0.0833333		0	0.17	1.83	0.25	2.25	0.5625	0.425703
						28	0	0	0	0.08	0	0	0	0.08	0.0114286	0.0114286		0	0	0	0	0	0		0	0.08	1	0.33	1.41	0.3525	0.226987
						Sum	0	0.08	0.25	0.16	0	0	0.08	0.57	0.0814286	0.0360178		0.17	0.25	0	0.42	0.14	0.0737111		1.08	0.25	2.91	1.17	5.41	1.3525	0.558933
		Litonotus sp.	S	F	Foissner et al.,1995	1	0	0	0	0	0	0	0	0	0	0		0	0	0	0	0	0		0	0	0	0	0	0	0
						3	0	0	0	0	0	0	0	0	0	0		0	0	0.08	0.08	0.0266667	0.0266667		0	0.08	0	0.33	0.41	0.1025	0.0781425
						6	0	0	0	0	0	0.08	0	0.08	0.0114286	0.0114286		0	0	0	0	0	0		0	0.08	0	0	0.08	0.02	0.02
						11	0	0	1.33	0.08	0	0	0	1.41	0.201429	0.188432		0	0.08	0	0.08	0.0266667	0.0266667		0.08	0.25	0	0.08	0.41	0.1025	0.0526585
						28	0	0	0	0	0.17	0	0	0.17	0.0242857	0.0242857		0	0	0	0	0	0		0	0	0	0.75	0.75	0.1875	0.1875
						Sum	0	0	1.33	0.08	0.17	0.08	0	1.66	0.237143	0.183676		0	0.08	0.08	0.16	0.0533333	0.0266667		0.08	0.41	0	1.16	1.65	0.4125	0.264492
		Loxophyllum meleagris	S	F	Foissner et al.,1995	1	0	0	0	0	0	0	0	0	0	0		0	0	0.08	0.08	0.0266667	0.0266667		0	0	0	0	0	0	0
						3	0	0	0	0	0	0	0	0	0	0		0	0	0	0	0	0		0	0	0	0	0	0	0
						6	0	0	0	0	0	0	0	0	0	0		0	0	0	0	0	0		0	0	0	0	0	0	0
						11	0	0	0	0	0	0	0	0	0	0		0.31	0	0	0.31	0.103333	0.103333		0	0	0	0	0	0	0
						28	0	0	0	0	0	0	0	0	0	0		0	0	0.17	0.17	0.0566667	0.0566667		0	0.08	0	0	0.08	0.02	0.02
						Sum	0	0	0	0	0	0	0	0	0	0		0.31	0	0.25	0.56	0.186667	0.0949269		0	0.08	0	0	0.08	0.02	0.02
		Loxophyllum sp.	S	F	Foissner et al.,1995	1	0	0	0	0	0	0	0	0	0	0		0	0	0	0	0	0		0	0	0	0	0	0	0
						3	0	0	0	0	0	0	0	0	0	0		0	0	0	0	0	0		0	0	0	0	0	0	0
						6	0	0	0	0	0	0	0	0	0	0		0	0	0	0	0	0		0	0	0	0	0	0	0
						11	0	0	0	0	0	0	0	0	0	0		0	0	0	0	0	0		0	0	0	0	0	0	0
						28	0	0	0	0	0	0	0	0	0	0		0	0	0.08	0.08	0.0266667	0.0266667		0	0.08	0	0	0.08	0.02	0.02
						Sum	0	0	0	0	0	0	0	0	0	0		0	0	0.08	0.08	0.0266667	0.0266667		0	0.08	0	0	0.08	0.02	0.02
		Monilicaryon monilatus	S	F	Foissner et al.,1995	1	0	0	0	0	0	0	0	0	0	0		0	0	0	0	0	0		0	0	0	0	0	0	0
						3	0	0	0	0	0	0	0	0	0	0		0	0	0	0	0	0		0	0	0.08	0	0.08	0.02	0.02
						6	0	0	0	0	0	0	0	0	0	0		0	0	0	0	0	0		0	0	0.08	0	0.08	0.02	0.02
						11	0	0	0	0	0	0	0	0	0	0		0	0	0	0	0	0		0	0	0	0	0	0	0
						28	0	0	0	0	0	0	0	0	0	0		0	0.08	0	0.08	0.0266667	0.0266667		0	0.08	0	0	0.08	0.02	0.02
						Sum	0	0	0	0	0	0	0	0	0	0		0	0.08	0	0.08	0.0266667	0.0266667		0	0.08	0.16	0	0.24	0.06	0.0382971
		Trachelius ovum	S	F	Foissner et al.,1995	1	0	0.08	0.08	0	0	0	0	0.16	0.0228571	0.0147542		0	0	0	0	0	0		0	0	0	0	0	0	0
						3	0	0.25	0	0.08	0	0	0	0.33	0.0471429	0.035638		0	0	0	0	0	0		0	0	0	0.75	0.75	0.1875	0.1875
						6	0	1	0	0.08	0	0	0.08	1.16	0.165714	0.139776		0.08	0	0	0.08	0.0266667	0.0266667		0	0	0.08	0.25	0.33	0.0825	0.0589315
						11	0	0.5	0.5	0.33	0	0	0	1.33	0.19	0.0920921		0	0.08	0	0.08	0.0266667	0.0266667		0	0	0.08	2.33	2.41	0.6025	0.576142
						28	0	0	0.25	0.08	0	0.25	0	0.58	0.0828571	0.0445461		0.08	0	0	0.08	0.0266667	0.0266667		0	0.5	0	0	0.5	0.125	0.125
						Sum	0	1.83	0.83	0.57	0	0.25	0.08	3.56	0.508571	0.249814		0.16	0.08	0	0.24	0.08	0.046188		0	0.5	0.16	3.33	3.99	0.9975	0.784457
	Hypotrichia	Hypotrichia indet.	A	N	Foissner et al., 1991	1	0	0	0	0	0	0	0	0	0	0		0	0	0	0	0	0		0	0	0	0	0	0	0
						3	0	0	0	0	0	0	0	0	0	0		0	0	0	0	0	0		0	0	0	0	0	0	0
						6	0	0	0	0	0	0	0	0	0	0		0	0	0.08	0.08	0.0266667	0.0266667		0	0	0	0	0	0	0
						11	0	0	0	0	0	0	0	0	0	0		0	0	0	0	0	0		0	0	0	0	0	0	0
						28	0	0	0	0	0	0	0	0	0	0		0	0	0	0	0	0		0	0	0	0	0	0	0
						Sum	0	0	0	0	0	0	0	0	0	0		0	0	0.08	0.08	0.0266667	0.0266667		0	0	0	0	0	0	0
		Stichotricha sp.	A	N	Foissner et al., 1991	1	0	0	0	0	0	0	0	0	0	0		0	0	0	0	0	0		0	0	0	0	0	0	0
						3	0	0	0	0	0	0	0	0	0	0		0	0	0	0	0	0		0	0	0	0	0	0	0
						6	0	0	0	0	0	0	0	0	0	0		0	0	0	0	0	0		0	0	0	0	0	0	0
						11	0	0	0	0	0	0	0	0	0	0		0	0	0	0	0	0		0	0	0	0	0	0	0
						28	0	0	0.17	0	0	0	0	0.17	0.0242857	0.0242857		0.08	0	0	0.08	0.0266667	0.0266667		0	0	0	0	0	0	0
						Sum	0	0	0.17	0	0	0	0	0.17	0.0242857	0.0242857		0.08	0	0	0.08	0.0266667	0.0266667		0	0	0	0	0	0	0
		Stylonychia sp.	A	N	Foissner et al., 1991	1	0	0	0	0	0	0	0	0	0	0		0	0	0	0	0	0		0	0	0	0	0	0	0
						3	0	0	0	0	0	0	0	0	0	0		0	0	0	0	0	0		0	0	0	0	0	0	0
						6	0	0	0	0	0	0	0	0	0	0		0	0	0	0	0	0		0	0	0	0	0	0	0
						11	0	0	0.08	0	0	0	0	0.08	0.0114286	0.0114286		0	0	0	0	0	0		0	0	0	0	0	0	0
						28	0	0	0	0	0	0	0	0	0	0		0	0	0	0	0	0		0	0	0	0	0	0	0
						Sum	0	0	0.08	0	0	0	0	0.08	0.0114286	0.0114286		0	0	0	0	0	0		0	0	0	0	0	0	0
	Oligotrichia	Strombidium sp.	A	N	Foissner et al., 1991	1	0	0	0	0	0	0	0	0	0	0		0	0	0	0	0	0		0	0	0	0	0	0	0
						3	0	0	0	0	0	0	0	0	0	0		0	0	0	0	0	0		0	0	0	0	0	0	0
						6	0	0	0	0	0	0	0	0	0	0		0	0	0.17	0.17	0.0566667	0.0566667		0	0	0	0	0	0	0
						11	0	0	0	0	0	0	0	0	0	0		0	0	0.08	0.08	0.0266667	0.0266667		0	0	0	0	0	0	0
						28	0	0	0	0	0	0	0	0	0	0		0	0	0	0	0	0		0	0	0	0	0	0	0
						Sum	0	0	0	0	0	0	0	0	0	0		0	0	0.25	0.25	0.0833333	0.0833333		0	0	0	0	0	0	0
	Scuticociliatia	Cinetochilum sp.	A	N	Foissner et al.,1994	1	0	0	0	0	0	0	0	0	0	0		0	0	0	0	0	0		0	0	0	0	0	0	0
						3	0	0	0	0	0	0	0	0	0	0		0	0	0	0	0	0		0	0	0	0	0	0	0
						6	0	0	0	0	0	0	0	0	0	0		0	0	0	0	0	0		0	0	0	0	0	0	0
						11	0	0	0.08	0	0	0	0	0.08	0.0114286	0.0114286		0	0	0	0	0	0		0	0	0	0.17	0.17	0.0425	0.0425
						28	0	0	0	0	0	0	0	0	0	0		0	0	0	0	0	0		0	0	0	0	0	0	0
						Sum	0	0	0.08	0	0	0	0	0.08	0.0114286	0.0114286		0	0	0	0	0	0		0	0	0	0.17	0.17	0.0425	0.0425
	Heterotrichida	Stentor sp.	A	N	Foissner et al.,1992	1	0	0	0	0	0	0	0	0	0	0		0	0	0	0	0	0		0	0	0	0	0	0	0
						3	0	0	0	0	0	0	0	0	0	0		0	0	0	0	0	0		0	0	0	0	0	0	0
						6	0	0	0	0	0	0	0	0	0	0		0	0	0	0	0	0		0	0	0	0	0	0	0
						11	0	0	0	0	0	0	0	0	0	0		0	0	0	0	0	0		0	0	0	0	0	0	0
						28	0	0	0	0	0	0	0	0	0	0		0.08	0.08	0	0.16	0.0533333	0.0266667		0	0	0	0	0	0	0
						Sum	0	0	0	0	0	0	0	0	0	0		0.08	0.08	0	0.16	0.0533333	0.0266667		0	0	0	0	0	0	0
Other protists
	Centroheliozoa	Acanthocystis sp.	A	N	Siemensma, 1981	1	0	0	0	0	0	0	0	0	0	0		0	0	0	0	0	0		0	0	0	0	0	0	0
						3	0	0	0	0	0	0	0	0	0	0		0	0	0.08	0.08	0.0266667	0.0266667		0	0	0	0	0	0	0
						6	0	0	0	0	0	0	0	0	0	0		0	0	0.08	0.08	0.0266667	0.0266667		0	0	0	0.25	0.25	0.0625	0.0625
						11	0	0	0	0	0	0	0	0	0	0		0	0	0.33	0.33	0.11	0.11		0	0	0	0	0	0	0
						28	0	0	0	0	0	0	0	0	0	0		0.08	0	0.42	0.5	0.166667	0.128755		0.08	1.42	0	0.08	1.58	0.395	0.342187
						Sum	0	0	0	0	0	0	0	0	0	0		0.08	0	0.91	0.99	0.33	0.290918		0.08	1.42	0	0.33	1.83	0.4575	0.32844
	Heliozoa indet.	Heliozoa indet.	A	N	Gast, 2017	1	0	0	0	0	0	0	0	0	0	0		0	0	0	0	0	0		0	0	0	0	0	0	0
						3	0	0	0	0	0	0	0	0	0	0		0	0	0	0	0	0		0	0	0	0	0	0	0
						6	0	0	0	0	0	0	0	0	0	0		0	0	0	0	0	0		0	0	0	0	0	0	0
						11	0	0	0	0	0	0	0	0	0	0		0	0	0	0	0	0		0	0	1	0	1	0.25	0.25
						28	0	0	0	0	0	0	0	0	0	0		0	0	0	0	0	0		0	0	0	0	0	0	0
						Sum	0	0	0	0	0	0	0	0	0	0		0	0	0	0	0	0		0	0	1	0	1	0.25	0.25
	Bicosoecida	Bicosoeca sp.	A	N	Boenigk and Arndt, 2002	1	0	0	0	0	0	0	0	0	0	0		0	0	0	0	0	0		0	0	0	0	0	0	0
						3	0	0	0	0	0	0	0	0	0	0		0	0	0	0	0	0		0	0	0	0	0	0	0
						6	0	0	0	0	0	0	0	0	0	0		0	0	0	0	0	0		0	0	0	0	0	0	0
						11	0	0	0	0	0	0	0.08	0.08	0.0114286	0.0114286		0	0	0	0	0	0		0	0	0	0	0	0	0
						28	0	0	0	0	0	0	0	0	0	0		0	0	0	0	0	0		0	0	0	0	0	0	0
						Sum	0	0	0	0	0	0	0.08	0.08	0.0114286	0.0114286		0	0	0	0	0	0		0	0	0	0	0	0	0
	Euglenozoa	Euglena sp.	A	N	Boenigk and Arndt, 2002	1	0	0	0	0	0	0	0	0	0	0		0	0	0	0	0	0		0	0	0	0	0	0	0
						3	0	0	0	0	0	0	0	0	0	0		0	0	0	0	0	0		0	0	0	0	0	0	0
						6	0	0	0	0	0	0	0	0	0	0		0	0	0	0	0	0		0	0	0	0	0	0	0
						11	0	0	0	0	0	0	0	0	0	0		0	0	0	0	0	0		0	0	0	0	0	0	0
						28	0	0	0	0	0	0	0	0	0	0		0.08	0	0	0.08	0.0266667	0.0266667		0	0	0	0	0	0	0
						Sum	0	0	0	0	0	0	0	0	0	0		0.08	0	0	0.08	0.0266667	0.0266667		0	0	0	0	0	0	0
		Peranema sp.	A	N	Boenigk and Arndt, 2002	1	0	0	0	0	0	0	0	0	0	0		0	0	0	0	0	0		0	0	0	0	0	0	0
						3	0	0	0	0	0	0	0	0	0	0		0	0	0	0	0	0		0	0	0	0	0	0	0
						6	0	0	0	0	0	0	0	0	0	0		0	0	0	0	0	0		0	0	0	0	0	0	0
						11	0	0	0	0	0	0	0	0	0	0		0	0	0	0	0	0		0	0	0	0.08	0.08	0.02	0.02
						28	0	0	0	0	0	0	0	0	0	0		0	0	0	0	0	0		0	0	0	0	0	0	0
						Sum	0	0	0	0	0	0	0	0	0	0		0	0	0	0	0	0		0	0	0	0.08	0.08	0.02	0.02
	Choanoflagellatea	Choanoflagellates	A	N	Boenigk and Arndt, 2002	1	0	0	0	0	0	0	0	0	0	0		0	0	0	0	0	0		0	0	0	0	0	0	0
						3	0	0	0.166667	0	0	0	0	0.166667	0.0238095	0.0238095		0	0	0	0	0	0		0	0	0	6.5	6.5	1.625	1.625
						6	0	0	0	0	0	0	0	0	0	0		0	0	0	0	0	0		1.16667	0	0	1.41667	2.58333	0.645833	0.376348
						11	0	0	0.166667	0	0	0	0	0.166667	0.0238095	0.0238095		0	0.583333	0	0.583333	0.194444	0.194444		0	1.16667	0	33.8333	35	8.75	8.36563
						28	0	0	5.33333	0.25	0	0	0	5.58333	0.797619	0.756772		0	3.16667	0.333333	3.5	1.16667	1.00462		3.66667	1.75	2.41667	635.167	643	160.75	158.139
						Sum	0	0	5.66667	0.25	0	0	0	5.91667	0.845238	0.804343		0	3.75	0.333333	4.08333	1.36111	1.19831		4.83333	2.91667	2.41667	676.917	687.083	171.771	168.383
Other microeukaryotes
	Metazoa	Eggs of Rotifera	A	N	Obertegger and Wallace, 2023	1	0	0	0	0	0	0	0	0	0	0		0	0	0	0	0	0		0	0	0	0	0	0	0
						3	0	0	0	0	0	0	0	0	0	0		0	0	0	0	0	0		0	0	0	0.17	0.17	0.0425	0.0425
						6	0	0	0.08	0	0	0	0	0.08	0.0114286	0.0114286		0	0	0	0	0	0		0	0	0	0	0	0	0
						11	0	0	0.25	0	0	0	0	0.25	0.0357143	0.0357143		0	0	0	0	0	0		0	0	0	0.17	0.17	0.0425	0.0425
						28	0	0	0.08	0	0	0	0	0.08	0.0114286	0.0114286		0	0	0.08	0.08	0.0266667	0.0266667		0	0	0	0	0	0	0
						Sum	0	0	0.41	0	0	0	0	0.41	0.0585714	0.0585714		0	0	0.08	0.08	0.0266667	0.0266667		0	0	0	0.34	0.34	0.085	0.085
		Rotifera	A	N	Obertegger and Wallace, 2023	1	0	0	0	0	0	0	0	0	0	0		0	0	0	0	0	0		0	0	0	0	0	0	0
						3	0	0	0	0	0	0	0	0	0	0		0	0	0	0	0	0		0	0	0	0	0	0	0
						6	0	0	0.08	0	0	0	0	0.08	0.0114286	0.0114286		0	0	0	0	0	0		0	0	0	0.08	0.08	0.02	0.02
						11	0	0	0	0	0	0	0	0	0	0		0.08	0	0	0.08	0.0266667	0.0266667		0	0	0	0.83	0.83	0.2075	0.2075
						28	0	0	0	0	0	0	0	0	0	0		0	0	0	0	0	0		0.08	0	0	0	0.08	0.02	0.02
						Sum	0	0	0.08	0	0	0	0	0.08	0.0114286	0.0114286		0.08	0	0	0.08	0.0266667	0.0266667		0.08	0	0	0.91	0.99	0.2475	0.221637
	Unclass.	Unidentified cysts	A	N	Own investigation	1	0	0	0	0	0	0	0	0	0	0		0.08	0	0	0.08	0.0266667	0.0266667		0	0	0	0.5	0.5	0.125	0.125
						3	0	0	0	0	0	0	0	0	0	0		0	0.08	0.42	0.5	0.166667	0.128755		0	0	0	1.92	1.92	0.48	0.48
						6	0	0	0.17	0	0	0	0	0.17	0.0242857	0.0242857		0.08	0	0.5	0.58	0.193333	0.155063		0.25	0	0.17	0.25	0.67	0.1675	0.0589315
						11	0	0	0.75	0	0	0	0	0.75	0.107143	0.107143		0.19	0.42	1.75	2.36	0.786667	0.486221		0	0	0.67	0.5	1.17	0.2925	0.172403
						28	0	0.33	0.17	0	0.08	0.58	0	1.16	0.165714	0.0828612		0.83	0	0	0.83	0.276667	0.276667		0.17	0.17	0	0.17	0.51	0.1275	0.0425
						Sum	0	0.33	1.09	0	0.08	0.58	0	2.08	0.297143	0.155972		1.18	0.5	2.67	4.35	1.45	0.640807		0.42	0.17	0.84	3.34	4.77	1.1925	0.729056
